# Supplementary material for: Novel Models of Streptococcus canis Colonization and Disease Reveal Modest Contributions of M-Like (SCM) Protein
Source: Microorganisms. 2021 Jan 16;9(1):183. doi: 10.3390/microorganisms9010183 (PMC7829700; doi:10.3390/microorganisms9010183)
Supplement: Supplementary file 1 [file microorganisms-09-00183-s001.zip]

Archive with 2 entries (2 files):
- Supp. Material.pdf
- Supplementary Material Raw Data Files.xlsx
